# Supplementary material for: Antimicrobial Photodynamic Approach in the Inactivation of Viruses in Wastewater: Influence of Alternative Adjuvants
Source: Antibiotics (Basel). 2021 Jun 24;10(7):767. doi: 10.3390/antibiotics10070767 (PMC8300698; doi:10.3390/antibiotics10070767)
Supplement: Supplementary file 1 [file antibiotics-10-00767-s001.zip]

Archive with 1 entries (1 files):
- antibiotics-1257420-supplementary.pdf
